# Supplementary material for: Lifelong dietary protein restriction induces denervation and skeletal muscle atrophy in mice
Source: Free Radic Biol Med. Author manuscript; Available in PMC 2025 Jan 14. (PMC7617303; doi:10.1016/j.freeradbiomed.2024.09.005)
Supplement: Supplementary Material [file EMS202146-supplement-Supplementary_Material.zip]

Archive with 2 entries (2 files):
- 1-s2.0-S0891584924006488-mmc1.docx
- 1-s2.0-S0891584924006488-mmc2.pptx
